# Supplementary material for: A design of experiments screen reveals that Clostridium novyi-NT spore germinant sensing is stereoflexible for valine and its analogs
Source: Commun Biol. 2023 Jan 28;6:118. doi: 10.1038/s42003-023-04496-9 (PMC9884283; doi:10.1038/s42003-023-04496-9)
Supplement: Supplementary file 3 — Supplementary Data [file 42003_2023_4496_MOESM3_ESM.xlsx]

## Sheet: Fig. 1c
L-Amino acids Single factor
L-amino acid	Germination (%)
	Replicate 1	Replicate 2	Replicate 3	Replicate 4
L-Cysteine	36.8015	34.739	35.0957	34.1997
L-Alanine	17.2571	19.1612	13.8046	15.3711
L-Valine	2.94712	4.03092	1.74383	1.90085
L-Asparagine	2.81408	4.86433	14.05567*	0
L-Glutamic acid	5.79715	0	0.615141	0
L-Threonine	1.60221	2.45408	0	0
L-Arginine	1.57488	0.0337158	0	0
L-Lysine	0	0.950352	0	0
L-Phenylalanine	0	0	0	0.881776
L-Serine	0	0.589806	0	0
L-Tyrosine	0	0	0	0.540209
L-Methionine	0	0.459344	0	0
L-Proline	0	0.326828	0	0
L-Leucine	0	0.29734	0	0
L-Glutamine	0	0	0	0
L-Isoleucine	0	0	0	0
L-Histidine	0	0	0	0
L-Aspartic acid	0	0	0	0
L-Tryptophan	0	0	0	0
Glycine	0	0	0	0

## Sheet: Fig. 4a
L-amino acid interaction with D-amino acids
Condition	Germination (%)
	L-Cys				L-Ala				L-Val
	Replicate 1	Replicate 2	Replicate 3	Replicate 4	Replicate 1	Replicate 2	Replicate 3	Replicate 4	Replicate 1	Replicate 2	Replicate 3	Replicate 4
DIW	34.9589	36.3492	38.7815	38.3332	13.4992	16.0754	12.7842	17.9075	13.2396	12.0748	9.28124	10.5103
D-Cys	0	2.1746	3.30332	2.04535	12.9848	17.643	16.1584	15.2285	0	0	0	1.12384
D-Ala	0	0	0	0	0	0	0	0	0	0	0	0
D-Val	34.0581	35.8705	39.2243	37.3336	17.3792	17.7416	15.6249	19.9798	25.8054	27.224	29.5052	27.6754

## Sheet: Fig. 4d
LC-MS spectra for Alanine detection
L-alanine standard			D-alanine standard			Dormant spores			Germinated spores			Vegetative bacteria			L-cys supernatant			L-ala supernatant			L-val supernatant			D-val supernatant
Retention time (min)	Intensity		Retention time (min)	Intensity		Retention time (min)	Intensity		Retention time (min)	Intensity		Retention time (min)	Intensity		Retention time (min)	Intensity		Retention time (min)	Intensity		Retention time (min)	Intensity		Retention time (min)	Intensity
12.014	4410		12.003	5461		12.013	13		12.01	1277		12.008	3611		12.014	722		12.012	47150		12.004	122		12.002	-26
12.03	6774		12.02	6550		12.03	1006		12.027	2185		12.025	3338		12.031	-14		12.029	43009		12.02	27		12.019	-134
12.047	4274		12.037	3125		12.046	1320		12.044	2605		12.042	1473		12.048	0		12.046	49604		12.037	97		12.035	-784
12.064	4053		12.053	1553		12.063	3779		12.061	213		12.058	576		12.064	-140		12.063	46144		12.054	584		12.052	-353
12.081	3418		12.07	4629		12.08	526		12.077	1879		12.075	1892		12.081	-636		12.079	36412		12.071	-299		12.068	0
12.097	3674		12.087	2959		12.097	1400		12.094	962		12.092	476		12.098	122		12.096	43664		12.087	-606		12.085	-10
12.114	4824		12.104	6956		12.113	622		12.111	49		12.109	1483		12.115	100		12.113	56240		12.104	348		12.102	-2634
12.131	6340		12.12	4470		12.13	99		12.128	1481		12.125	1474		12.132	-50		12.13	40652		12.121	958		12.118	-610
12.148	7900		12.137	746		12.147	1319		12.144	2381		12.142	1315		12.148	-146		12.146	50243		12.138	-71		12.135	-476
12.164	5914		12.154	4606		12.164	-7		12.161	1090		12.159	1913		12.165	8		12.163	50425		12.155	-347		12.152	0
12.181	6437		12.171	4206		12.181	998		12.178	1084		12.176	601		12.182	-10		12.18	52159		12.171	90		12.168	-133
12.198	3200		12.188	2746		12.197	795		12.195	881		12.192	337		12.199	-1212		12.197	45098		12.188	-6		12.185	-966
12.215	8525		12.204	2405		12.214	1557		12.212	1847		12.209	4362		12.215	-596		12.213	43000		12.205	-2582		12.202	-1018
12.231	5098		12.221	6268		12.231	502		12.228	1359		12.226	1388		12.232	189		12.23	43265		12.222	-610		12.218	-708
12.248	4851		12.238	2288		12.248	193		12.245	1148		12.243	2670		12.249	0		12.247	49165		12.238	-166		12.235	-383
12.265	3233		12.255	5721		12.264	1348		12.262	625		12.259	1539		12.266	315		12.264	46094		12.255	0		12.251	-2678
12.282	8831		12.271	3436		12.281	412		12.279	700		12.276	884		12.282	-21		12.28	45699		12.272	374		12.268	-126
12.299	6611		12.288	2553		12.298	777		12.295	1914		12.293	2435		12.299	-1012		12.297	47960		12.289	-162		12.285	-953
12.315	4661		12.305	2429		12.315	1074		12.312	1418		12.31	1631		12.316	-164		12.314	43065		12.305	-1018		12.301	-12
12.332	4570		12.322	1178		12.331	409		12.329	358		12.326	1033		12.333	-38		12.331	47756		12.322	-55		12.318	-68
12.349	2639		12.338	2038		12.348	419		12.346	1130		12.343	2423		12.349	-2614		12.348	41312		12.339	-88		12.335	-291
12.366	4533		12.355	3463		12.365	2759		12.362	1558		12.36	711		12.366	86		12.364	53605		12.356	-2666		12.351	-16
12.382	4373		12.372	4152		12.382	-2209		12.379	-155		12.377	-1239		12.383	-947		12.381	46816		12.372	-126		12.368	-1924
12.399	5075		12.389	3211		12.398	480		12.396	2057		12.393	463		12.4	-12		12.398	56932		12.389	-894		12.385	-1125
12.416	3250		12.405	5749		12.415	1699		12.413	3875		12.41	3401		12.416	-68		12.415	55403		12.406	44		12.401	-831
12.433	5352		12.422	5231		12.432	1393		12.429	2086		12.427	-344		12.433	-287		12.431	49549		12.423	1827		12.418	0
12.449	10198		12.439	4009		12.449	2219		12.446	1034		12.444	3269		12.45	-14		12.448	46434		12.439	-134		12.434	-117
12.466	5424		12.456	5674		12.465	585		12.463	1191		12.461	2741		12.467	-1924		12.465	56705		12.456	-16		12.451	-105
12.483	7018		12.472	2688		12.482	749		12.48	3964		12.477	2223		12.483	-1125		12.482	51749		12.473	-1904		12.468	-1618
12.5	7182		12.489	5033		12.499	1103		12.496	1919		12.494	2955		12.5	-683		12.498	45040		12.49	-1064		12.484	-2443
12.516	3310		12.506	5061		12.516	-130		12.513	176		12.511	3703		12.517	232		12.515	42041		12.506	-635		12.501	-529
12.533	5182		12.523	2479		12.532	663		12.53	2374		12.528	2866		12.534	-117		12.532	39220		12.523	218		12.518	0
12.55	6026		12.539	2564		12.549	244		12.547	1349		12.544	1985		12.55	697		12.549	64165		12.54	73		12.534	0
12.567	4675		12.556	7762		12.566	755		12.563	1792		12.561	1740		12.567	-636		12.565	54885		12.557	1772		12.551	-201
12.583	3728		12.573	4248		12.583	185		12.58	194		12.578	409		12.584	-2403		12.582	52933		12.573	-913		12.567	-953
12.6	3862		12.59	2914		12.6	983		12.597	2078		12.595	781		12.601	-246		12.599	43627		12.59	-1970		12.584	-1361
12.617	7472		12.606	3589		12.616	1676		12.614	1349		12.611	708		12.618	0		12.616	47986		12.607	-435		12.601	-80
12.634	7293		12.623	1704		12.633	1051		12.631	1040		12.628	1234		12.634	18		12.632	61981		12.624	0		12.617	-352
12.65	4963		12.64	3859		12.65	184		12.647	-432		12.645	1518		12.651	421		12.649	54552		12.641	8		12.634	-12
12.667	3415		12.657	6830		12.667	1142		12.664	-449		12.662	2822		12.668	-131		12.666	62604		12.657	-197		12.651	-456
12.684	2392		12.674	2252		12.683	151		12.681	2424		12.678	2592		12.685	-1282		12.683	47278		12.674	-707		12.667	-1364
12.701	6131		12.69	5572		12.7	520		12.698	1179		12.695	1681		12.701	-38		12.699	53718		12.691	-1279		12.684	0
12.718	6928		12.707	3829		12.717	259		12.714	1833		12.712	-510		12.718	97		12.716	60695		12.708	33		12.701	-545
12.734	1830		12.724	2484		12.734	1927		12.731	-75		12.729	-217		12.735	-12		12.733	56004		12.724	-258		12.717	-735
12.751	4892		12.741	3774		12.75	-957		12.748	-385		12.745	-212		12.752	-283		12.75	47686		12.741	480		12.734	-44
12.768	3151		12.757	3385		12.767	1318		12.765	-340		12.762	1184		12.768	-1243		12.766	45528		12.758	-360		12.75	-483
12.785	7936		12.774	1151		12.784	-438		12.781	317		12.779	2994		12.785	0		12.783	72397		12.775	-845		12.767	-411
12.801	6311		12.791	6708		12.801	206		12.798	-616		12.796	-401		12.802	471		12.8	63347		12.791	22		12.784	-8
12.818	4732		12.808	2993		12.817	1196		12.815	-412		12.812	1387		12.819	-735		12.817	66317		12.808	-545		12.8	-6
12.835	4997		12.824	6331		12.834	-145		12.832	3119		12.829	1705		12.835	25		12.834	61716		12.825	-633		12.817	-352
12.852	8150		12.841	4370		12.851	1618		12.848	895		12.846	1682		12.852	-483		12.85	61919		12.842	345		12.834	-1660
12.868	4992		12.858	5693		12.868	2921		12.865	1430		12.863	380		12.869	-341		12.867	74397		12.858	-483		12.85	-2737
12.885	8927		12.875	4759		12.884	235		12.882	2954		12.88	427		12.886	258		12.884	98790		12.875	441		12.867	-2304
12.902	8472		12.891	5104		12.901	2436		12.899	3434		12.896	618		12.902	250		12.901	135382		12.892	10		12.883	-3819
12.919	8689		12.908	1322		12.918	1556		12.915	1371		12.913	1233		12.919	-234		12.917	163986		12.909	276		12.9	-6629
12.935	8677		12.925	3075		12.935	3285		12.932	2574		12.93	3004		12.936	-1576		12.934	216889		12.925	-352		12.917	-6964
12.952	18075		12.942	1019		12.951	4984		12.949	6051		12.947	4923		12.953	-2735		12.951	313146		12.942	-1658		12.933	-9072
12.969	15564		12.958	452		12.968	8276		12.966	6526		12.963	5184		12.969	-2290		12.968	405371		12.959	-2725		12.95	-20632
12.986	25831		12.975	287		12.985	9850		12.982	10452		12.98	8752		12.986	-3809		12.984	571348		12.976	-2304		12.967	-17591
13.002	35270		12.992	720		13.002	14287		12.999	20597		12.997	12503		13.003	-6433		13.001	816679		12.992	-3819		12.983	-35871
13.019	59559		13.009	-2902		13.018	24016		13.016	26836		13.014	11659		13.02	-6259		13.018	1058747		13.009	-6629		13	-40058
13.036	87432		13.025	49		13.035	29951		13.033	22873		13.03	14323		13.037	-8442		13.035	1443870		13.026	-6750		13.017	-49176
13.053	108562		13.042	-2277		13.052	38633		13.05	43012		13.047	16754		13.053	-18492		13.051	1839804		13.043	-9072		13.033	-80073
13.069	195339		13.059	-18301		13.069	67204		13.066	62261		13.064	33300		13.07	-15952		13.068	2331333		13.06	-19174		13.05	-78179
13.086	258372		13.076	-10964		13.086	89487		13.083	85470		13.081	40832		13.087	-33040		13.085	2776842		13.076	-17451		13.066	-116972
13.103	369045		13.093	-28072		13.102	112350		13.1	107453		13.097	43955		13.104	-38345		13.102	3160580		13.093	-35799		13.083	-139477
13.12	452162		13.109	-38751		13.119	154865		13.117	146170		13.114	73819		13.12	-44756		13.118	3839158		13.11	-39891		13.1	-162970
13.137	619154		13.126	-45442		13.136	192143		13.133	197418		13.131	81746		13.137	-75023		13.135	4438455		13.127	-49146		13.116	-180783
13.153	770286		13.143	-76126		13.153	244742		13.15	213889		13.148	112769		13.154	-76564		13.152	5019043		13.143	-79689		13.133	-211916
13.17	965444		13.16	-73024		13.169	262814		13.167	268083		13.164	128291		13.171	-111205		13.169	5690825		13.16	-77743		13.15	-241558
13.187	1158369		13.176	-113123		13.186	338145		13.184	326631		13.181	153543		13.187	-129235		13.185	6802782		13.177	-116972		13.166	-249385
13.204	1321495		13.193	-134449		13.203	396730		13.2	376058		13.198	207245		13.204	-154255		13.202	7744635		13.194	-138764		13.183	-274890
13.22	1544358		13.21	-159667		13.22	459022		13.217	437956		13.215	234237		13.221	-170861		13.219	8557832		13.21	-162710		13.2	-285088
13.237	1757796		13.227	-177662		13.236	494924		13.234	459726		13.231	265575		13.238	-198608		13.236	9743323		13.227	-179675		13.216	-300452
13.254	1919358		13.243	-202911		13.253	544211		13.251	545880		13.248	289629		13.254	-224617		13.253	10527900		13.244	-210968		13.233	-288534
13.271	2119384		13.26	-237730		13.27	602870		13.267	565093		13.265	303410		13.271	-235190		13.269	11745310		13.261	-240891		13.249	-271464
13.287	2223899		13.277	-241397		13.287	632130		13.284	608376		13.282	327503		13.288	-263214		13.286	12327150		13.277	-249345		13.266	-265821
13.304	2314614		13.294	-268257		13.303	681304		13.301	602499		13.298	391086		13.305	-267979		13.303	12848710		13.294	-274890		13.283	-236215
13.321	2442401		13.31	-278737		13.32	732952		13.318	654709		13.315	390196		13.321	-283726		13.32	12999840		13.311	-284017		13.299	-245260
13.338	2505732		13.327	-289586		13.337	729354		13.334	696461		13.332	410307		13.338	-271516		13.336	13179710		13.328	-297927		13.316	-232187
13.354	2545272		13.344	-281134		13.354	754429		13.351	678349		13.349	418145		13.355	-258607		13.353	13135890		13.344	-287922		13.333	-200628
13.371	2589958		13.361	-265032		13.37	718533		13.368	665189		13.366	405620		13.372	-252510		13.37	12930740		13.361	-270542		13.349	-166149
13.388	2607384		13.377	-256549		13.387	697601		13.385	663441		13.382	383918		13.388	-228639		13.387	12667230		13.378	-264915		13.366	-145720
13.405	2605349		13.394	-230471		13.404	624975		13.401	633027		13.399	331388		13.405	-234399		13.403	12027990		13.395	-236171		13.382	-113817
13.421	2578429		13.411	-236660		13.421	607367		13.418	568939		13.416	338559		13.422	-226060		13.42	11211880		13.411	-245053		13.399	-102926
13.438	2475715		13.428	-223419		13.437	567292		13.435	541243		13.433	309148		13.439	-194581		13.437	10228220		13.428	-230603		13.416	-74597
13.455	2423760		13.444	-191781		13.454	510716		13.452	455949		13.449	280981		13.455	-160843		13.454	9536509		13.445	-199313		13.432	-63230
13.472	2284623		13.461	-155496		13.471	471411		13.468	431348		13.466	261009		13.472	-138519		13.47	8367056		13.462	-165748		13.449	-49524
13.488	2231387		13.478	-135993		13.488	422060		13.485	401236		13.483	215369		13.489	-108321		13.487	7602244		13.478	-145097		13.466	-39413
13.505	1984033		13.495	-101494		13.505	359519		13.502	311325		13.5	163207		13.506	-97898		13.504	6754613		13.495	-113485		13.482	-30263
13.522	1836089		13.511	-90944		13.521	305493		13.519	268265		13.516	142157		13.523	-72065		13.521	5893921		13.512	-101980		13.499	-27431
13.539	1675501		13.528	-55124		13.538	271109		13.536	214489		13.533	123849		13.539	-60880		13.537	5304435		13.529	-74597		13.516	-27531
13.555	1445311		13.545	-45755		13.555	223717		13.552	184340		13.55	82928		13.556	-46935		13.554	4623598		13.546	-62403		13.532	-23904
13.572	1331955		13.562	-31970		13.572	188900		13.569	156586		13.567	74967		13.573	-36132		13.571	4301299		13.562	-49506		13.549	-23759
13.589	1100062		13.579	-12359		13.588	158058		13.586	112437		13.583	61567		13.59	-28541		13.588	3771298		13.579	-38980		13.565	-24620
13.606	899727		13.595	15410		13.605	140681		13.603	84263		13.6	56094		13.606	-26029		13.604	3240489		13.596	-29106		13.582	-20891
13.623	778896		13.612	23619		13.622	103345		13.619	62783		13.617	36965		13.623	-26478		13.621	2911139		13.613	-25903		13.599	-28943
13.639	641781		13.629	35000		13.639	81950		13.636	68350		13.634	36584		13.64	-23852		13.638	2557433		13.629	-27531		13.615	-31235
13.656	524253		13.646	56602		13.655	71187		13.653	48862		13.65	26175		13.657	-22127		13.655	2352695		13.646	-23872		13.632	-30313
13.673	443037		13.662	81062		13.672	73443		13.67	41652		13.667	19825		13.673	-24034		13.672	2013227		13.663	-23759		13.649	-40543
13.69	362192		13.679	120111		13.689	63903		13.686	37071		13.684	20204		13.69	-20363		13.688	1771950		13.68	-24620		13.665	-52986
13.706	277249		13.696	170073		13.706	67132		13.703	40145		13.701	23078		13.707	-27480		13.705	1519234		13.696	-20419		13.682	-63301
13.723	214231		13.713	234683		13.722	68973		13.72	41553		13.717	21204		13.724	-30650		13.722	1309865		13.713	-28661		13.698	-58048
13.74	189653		13.729	316974		13.739	65377		13.737	42978		13.734	17977		13.74	-28954		13.739	1121765		13.73	-31235		13.715	-79970
13.757	114833		13.746	365527		13.756	70133		13.753	55295		13.751	33335		13.757	-38118		13.755	960860		13.747	-30150		13.732	-95292
13.773	89509		13.763	448689		13.773	83936		13.77	60294		13.768	26292		13.774	-47941		13.772	794255		13.763	-40527		13.748	-100699
13.79	36227		13.78	539734		13.789	90116		13.787	83511		13.785	37128		13.791	-61365		13.789	690296		13.78	-52080		13.765	-121401
13.807	20913		13.796	651655		13.806	108463		13.804	89724		13.801	40433		13.807	-54861		13.806	592821		13.797	-62645		13.782	-137799
13.824	-2710		13.813	765966		13.823	140417		13.82	107307		13.818	44828		13.824	-77263		13.822	520551		13.814	-58048		13.798	-138583
13.84	-43261		13.83	940002		13.84	143193		13.837	122708		13.835	52772		13.841	-92051		13.839	472822		13.83	-79970		13.815	-139716
13.857	-51185		13.847	1079883		13.856	182118		13.854	150989		13.852	67474		13.858	-97175		13.856	433710		13.847	-95272		13.832	-156890
13.874	-79758		13.863	1264777		13.873	193078		13.871	167009		13.868	80285		13.874	-116645		13.873	426389		13.864	-100699		13.848	-152879
13.891	-95277		13.88	1392711		13.89	227030		13.887	211131		13.885	76765		13.891	-131694		13.889	391304		13.881	-121347		13.865	-184876
13.907	-99588		13.897	1551560		13.907	266372		13.904	234972		13.902	98928		13.908	-133560		13.906	398702		13.897	-136903		13.881	-160047
13.924	-108329		13.914	1707604		13.923	262032		13.921	246840		13.919	127178		13.925	-129642		13.923	373143		13.914	-138553		13.898	-158631
13.941	-124413		13.93	1841990		13.94	279972		13.938	264312		13.935	134315		13.942	-149290		13.94	407167		13.931	-139710		13.915	-167310
13.958	-123101		13.947	1937643		13.957	283959		13.955	285811		13.952	153802		13.958	-144315		13.956	375434		13.948	-156890		13.931	-162958
13.974	-159975		13.964	2071922		13.974	308418		13.971	299715		13.969	163211		13.975	-177038		13.973	371208		13.965	-152843		13.948	-144297
13.991	-139049		13.981	2142208		13.991	330765		13.988	306704		13.986	151566		13.992	-153460		13.99	386974		13.981	-184323		13.965	-128093
14.008	-140125		13.998	2239575		14.007	353242		14.005	303514		14.002	167998		14.009	-147909		14.007	394829		13.998	-159452		13.981	-140445
14.025	-146369		14.014	2293943		14.024	352788		14.022	324990		14.019	194627		14.025	-160122		14.023	358253		14.015	-158585		13.998	-106646
14.042	-141194		14.031	2305811		14.041	311442		14.038	327678		14.036	183759		14.042	-154840		14.04	332124		14.032	-167115		14.015	-100469
14.058	-128187		14.048	2316035		14.058	354058		14.055	319794		14.053	160735		14.059	-133548		14.057	351661		14.048	-162958		14.031	-79068
14.075	-107912		14.065	2325513		14.074	290988		14.072	303862		14.069	162908		14.076	-118595		14.074	361186		14.065	-144287		14.048	-62620
14.092	-122288		14.081	2310972		14.091	282550		14.089	272726		14.086	159035		14.092	-131735		14.09	321714		14.082	-128065		14.064	-66265
14.109	-87121		14.098	2290674		14.108	288620		14.105	255888		14.103	156394		14.109	-101860		14.107	336443		14.099	-140445		14.081	-43129
14.125	-80215		14.115	2242524		14.125	272561		14.122	227880		14.12	146148		14.126	-93331		14.124	319678		14.115	-106640		14.098	-37328
14.142	-66847		14.132	2172736		14.141	241713		14.139	220050		14.136	121670		14.143	-73967		14.141	308664		14.132	-99198		14.114	-36176
14.159	-44229		14.148	2032877		14.158	210220		14.156	180947		14.153	116619		14.159	-57905		14.158	284796		14.149	-78740		14.131	-25413
14.176	-52117		14.165	1965044		14.175	195837		14.172	153539		14.17	98666		14.176	-62896		14.174	258856		14.166	-62127		14.148	-19413
14.192	-24707		14.182	1821571		14.192	171461		14.189	141467		14.187	92069		14.193	-41474		14.191	260805		14.182	-65649		14.164	-21941
14.209	-24093		14.199	1674285		14.208	126338		14.206	111624		14.204	86144		14.21	-33991		14.208	239937		14.199	-43012		14.181	-12059
14.226	-23164		14.215	1531654		14.225	121490		14.223	91957		14.22	63993		14.226	-32971		14.225	212395		14.216	-37328		14.197	-10223
14.243	-14626		14.232	1364382		14.242	93608		14.239	70506		14.237	51913		14.243	-22286		14.241	214809		14.233	-36176		14.214	-7602
14.259	-9039		14.249	1212399		14.259	82287		14.256	64995		14.254	46693		14.26	-17468		14.258	181817		14.249	-25230		14.231	-10792
14.276	-5972		14.266	1073818		14.275	69147		14.273	55307		14.271	44855		14.277	-20746		14.275	171717		14.266	-18789		14.247	-6280
14.293	4261		14.282	895900		14.292	51940		14.29	27463		14.287	31673		14.293	-10147		14.292	175337		14.283	-21788		14.264	-3888
14.31	5948		14.299	773580		14.309	51472		14.306	28733		14.304	21755		14.31	-9530		14.308	174033		14.3	-11864		14.281	-3181
14.326	6619		14.316	625430		14.326	29670		14.323	32260		14.321	19950		14.327	-7177		14.325	144783		14.316	-10163		14.297	-4054
14.343	-1171		14.333	546270		14.342	30236		14.34	25037		14.338	19122		14.344	-10792		14.342	128731		14.333	-6716		14.314	-4917
14.36	5812		14.349	447166		14.359	25431		14.357	16394		14.354	12987		14.361	-5840		14.359	125584		14.35	-10792		14.331	-2178
14.377	8185		14.366	368953		14.376	16686		14.373	18081		14.371	14624		14.377	-2082		14.375	130437		14.367	-6278		14.347	-1776
14.393	6337		14.383	300245		14.393	11657		14.39	11911		14.388	8699		14.394	-3163		14.392	123943		14.384	-3775		14.364	-3040
14.41	8735		14.4	253791		14.41	12143		14.407	7785		14.405	3439		14.411	-4054		14.409	102983		14.4	-2992		14.38	-3197
14.427	4048		14.417	228846		14.426	11223		14.424	1816		14.421	7519		14.428	-4917		14.426	99080		14.417	-4054		14.397	-4318
14.444	6822		14.433	170610		14.443	7932		14.441	2637		14.438	8482		14.444	-2094		14.442	103342		14.434	-4917		14.414	-80
14.46	13483		14.45	154067		14.46	5479		14.457	2389		14.455	3164		14.461	-1776		14.459	86463		14.451	-1986		14.43	-924
14.477	10418		14.467	130297		14.477	9554		14.474	4116		14.472	3449		14.478	-2866		14.476	87234		14.467	-1622		14.447	-3145
14.494	9016		14.484	82678		14.493	6408		14.491	4125		14.488	3295		14.495	-3197		14.493	89788		14.484	-3040		14.464	-764
14.511	3113		14.5	70881		14.51	2453		14.508	4203		14.505	1207		14.511	-4040		14.509	75895		14.501	-3159		14.48	-1556
14.528	6966		14.517	63323		14.527	4675		14.524	2124		14.522	4134		14.528	76		14.526	89319		14.518	-4274		14.497	-537
14.544	4540		14.534	54263		14.544	4959		14.541	895		14.539	183		14.545	-924		14.543	82281		14.534	41		14.513	-533
14.561	5375		14.551	63729		14.56	6983		14.558	3928		14.555	1239		14.562	-3145		14.56	75490		14.551	-924		14.53	-1436
14.578	7816		14.567	46128		14.577	2170		14.575	1024		14.572	151		14.578	-441		14.577	73237		14.568	-2884		14.547	-1620
14.595	7830		14.584	35017		14.594	3075		14.591	5447		14.589	2545		14.595	-638		14.593	67186		14.585	-764		14.563	-2074
14.611	6482		14.601	32326		14.611	2898		14.608	1491		14.606	1073		14.612	-234		14.61	81201		14.601	-1556		14.58	-878
14.628	8272		14.618	33875		14.627	1773		14.625	596		14.622	1149		14.629	-41		14.627	85209		14.618	-261		14.597	-904
14.645	2664		14.634	22934		14.644	2557		14.642	3165		14.639	668		14.645	-1428		14.644	70162		14.635	-533		14.613	-1553
14.662	6727		14.651	27641		14.661	2274		14.658	565		14.656	3318		14.662	-1497		14.66	77275		14.652	-1436		14.63	-470
14.678	6310		14.668	23642		14.678	260		14.675	1908		14.673	738		14.679	-1787		14.677	68679		14.668	-899		14.647	-2546
14.695	3080		14.685	20628		14.694	1481		14.692	979		14.69	816		14.696	-878		14.694	80493		14.685	-2074		14.663	-1809
14.712	3120		14.701	19615		14.711	2162		14.709	2149		14.706	1064		14.712	-644		14.711	85815		14.702	-579		14.68	0
14.729	4321		14.718	24945		14.728	2769		14.725	2416		14.723	-32		14.729	-1461		14.727	86751		14.719	-816		14.696	-167
14.745	7944		14.735	25685		14.745	1001		14.742	460		14.74	351		14.746	-88		14.744	78471		14.735	-1319		14.713	-791
14.762	6148		14.752	18648		14.761	107		14.759	-350		14.757	464		14.763	-2044		14.761	90594		14.752	-470		14.73	-499
14.779	6704		14.768	19737		14.778	3021		14.776	1459		14.773	684		14.779	-1670		14.778	71325		14.769	-2546		14.746	-188
14.796	11757		14.785	24566		14.795	579		14.792	1235		14.79	-185		14.796	84		14.794	69458		14.786	-1809		14.763	-1229
14.812	9314		14.802	17376		14.812	3103		14.809	739		14.807	446		14.813	-167		14.811	69561		14.802	236		14.78	-1912
14.829	3925		14.819	17241		14.829	1346		14.826	535		14.824	327		14.83	-791		14.828	64706		14.819	364		14.796	-401
14.846	11210		14.836	14211		14.845	1923		14.843	1274		14.84	2001		14.847	-459		14.845	75749		14.836	-777		14.813	0
14.863	9424		14.852	16242		14.862	-731		14.86	438		14.857	114		14.863	677		14.861	73314		14.853	-495		14.83	-1019
14.879	6229		14.869	14413		14.879	2838		14.876	276		14.874	475		14.88	-1098		14.878	63929		14.87	-188		14.846	-60
14.896	7092		14.886	19194		14.896	2116		14.893	704		14.891	4619		14.897	-1397		14.895	58731		14.886	-209		14.863	-454
14.913	6365		14.903	11296		14.912	658		14.91	-70		14.907	1594		14.914	-401		14.912	62877		14.903	-1898		14.879	-4
14.93	6789		14.919	18925		14.929	1394		14.927	2627		14.924	1960		14.93	0		14.928	71810		14.92	-369		14.896	-573
14.947	10502		14.936	13476		14.946	2131		14.943	3527		14.941	8		14.947	-979		14.945	74252		14.937	336		14.913	-247
14.963	6912		14.953	9823		14.963	2813		14.96	2050		14.958	1415		14.964	210		14.962	63381		14.953	-853		14.929	-680
14.98	9231		14.97	15610		14.979	1256		14.977	2586		14.974	593		14.981	-73		14.979	55493		14.97	-38		14.946	-700
14.997	2340		14.986	20539		14.996	1065		14.994	412		14.991	2886		14.997	55		14.995	68766		14.987	-432		14.963	-2321
15.014	4748		15.003	8746		15.013	4360		15.01	1708		15.008	1818		15.014	-479		15.012	62146		15.004	535		14.979	0
15.03	3873		15.02	11340		15.03	1872		15.027	221		15.025	261		15.031	74		15.029	68722		15.02	-573		14.996	-1104
15.047	7542		15.037	13438		15.046	1864		15.044	2002		15.041	-7		15.048	-33		15.046	62090		15.037	-247		15.012	-664
15.064	4339		15.053	15113		15.063	608		15.061	1243		15.058	1330		15.064	-580		15.063	59121		15.054	-652		15.029	-843
15.081	6238		15.07	10277		15.08	1356		15.077	1696		15.075	1135		15.081	-2281		15.079	63606		15.071	-684		15.046	-1814
15.097	4517		15.087	6464		15.097	2061		15.094	682		15.092	515		15.098	12		15.096	65355		15.087	-2321		15.062	-558
15.114	5184		15.104	8733		15.113	415		15.111	993		15.109	1166		15.115	45		15.113	75145		15.104	288		15.079	-304
15.131	6868		15.12	9781		15.13	2107		15.128	1553		15.125	956		15.131	-485		15.13	54869		15.121	-1058		15.096	-803
15.148	6377		15.137	13069		15.147	2245		15.144	320		15.142	1624		15.148	-843		15.146	59755		15.138	-640		15.112	-217
15.164	4371		15.154	9108		15.164	3127		15.161	1192		15.159	1510		15.165	-1439		15.163	59201		15.154	-703		15.129	-250
15.181	5055		15.171	7453		15.18	1151		15.178	2318		15.176	959		15.182	-464		15.18	52274		15.171	-1802		15.146	-205
15.198	6445		15.187	8387		15.197	790		15.195	2093		15.192	916		15.198	-280		15.197	63296		15.188	-530		15.162	-1357
15.215	6155		15.204	9617		15.214	453		15.211	510		15.209	-28		15.215	-522		15.213	53527		15.205	-264		15.179	-461
15.231	8553		15.221	11400		15.231	2580		15.228	38		15.226	1645		15.232	194		15.23	59300		15.221	319		15.195	-1429
15.248	3056		15.238	5469		15.247	1537		15.245	895		15.243	1619		15.249	895		15.247	50725		15.238	-217		15.212	-1831
15.265	3816		15.255	10288		15.264	457		15.262	764		15.259	507		15.266	-55		15.264	57610		15.255	-218		15.229	-1320
15.282	2417		15.271	11154		15.281	1799		15.279	1409		15.276	1448		15.282	-1079		15.28	61689		15.272	-199		15.245	-414
15.298	2761		15.288	8832		15.298	641		15.295	665		15.293	1870		15.299	-389		15.297	51545		15.289	-1097		15.262	-140
15.315	2484		15.305	6810		15.315	2019		15.312	1930		15.31	18		15.316	-1403		15.314	54252		15.305	-461		15.279	-879
15.332	3044		15.322	7589		15.331	3192		15.329	1645		15.326	1906		15.333	-1777		15.331	48772		15.322	-1355		15.295	-399
15.349	5719		15.338	7067		15.348	1852		15.346	1687		15.343	1199		15.349	-1246		15.347	51255		15.339	-1831		15.312	-1075
15.366	2897		15.355	4713		15.365	3605		15.362	2556		15.36	957		15.366	-414		15.364	57940		15.356	-1288		15.328	-536
15.382	4872		15.372	8108		15.382	2898		15.379	1761		15.377	428		15.383	-14		15.381	43397		15.372	-69		15.345	-242
15.399	3673		15.389	9150		15.398	6585		15.396	1763		15.393	2460		15.4	-695		15.398	49166		15.389	-13		15.362	-537
15.416	4435		15.405	6876		15.415	5188		15.413	1876		15.41	-105		15.416	-221		15.414	52892		15.406	-879		15.378	-1271
15.433	138		15.422	7309		15.432	6894		15.429	1270		15.427	952		15.433	-883		15.431	43078		15.423	-399		15.395	-382
15.449	5402		15.439	6026		15.449	8691		15.446	2794		15.444	2378		15.45	-52		15.448	40643		15.439	-1075		15.412	-1223
15.466	6724		15.456	12512		15.465	12421		15.463	6099		15.46	2519		15.467	1		15.465	42055		15.456	-530		15.428	-1301
15.483	5761		15.472	8742		15.482	8968		15.48	3614		15.477	2755		15.483	25		15.482	51332		15.473	-242		15.445	-222
15.5	2269		15.489	6321		15.499	12491		15.496	3226		15.494	1173		15.5	-1137		15.498	50481		15.49	47		15.462	-583
15.516	3460		15.506	6886		15.516	14853		15.513	5964		15.511	1316		15.517	369		15.515	40822		15.506	-1271		15.478	-1762
15.533	2366		15.523	7049		15.532	16154		15.53	3420		15.527	1206		15.534	-1189		15.532	44945		15.523	-29		15.495	-34
15.55	3430		15.539	4046		15.549	12140		15.547	4781		15.544	1075		15.55	-1138		15.549	45975		15.54	-62		15.511	-50
15.567	4913		15.556	6325		15.566	15368		15.563	3861		15.561	1209		15.567	-80		15.565	40296		15.557	-1301		15.528	-109
15.583	6010		15.573	2811		15.583	11174		15.58	1738		15.578	1786		15.584	-412		15.582	39783		15.573	-222		15.545	-988
15.6	1654		15.59	7231		15.599	10451		15.597	3744		15.595	4210		15.601	-1466		15.599	48540		15.59	-537		15.561	-24
15.617	4137		15.606	6419		15.616	12245		15.614	3091		15.611	1228		15.617	265		15.616	45992		15.607	-1429		15.578	-715
15.634	3322		15.623	5338		15.633	16108		15.63	4530		15.628	2739		15.634	-50		15.632	46692		15.624	-34		15.595	-1318
15.65	6430		15.64	5790		15.65	6225		15.647	5086		15.645	-388		15.651	-109		15.649	40452		15.64	-50		15.611	-347
15.667	1097		15.657	8128		15.666	4347		15.664	4985		15.662	4		15.668	-988		15.666	46762		15.657	94		15.628	-108
15.684	2780		15.673	5683		15.683	8994		15.681	3305		15.678	1345		15.684	194		15.683	41016		15.674	-846		15.645	-457
15.701	4566		15.69	6650		15.7	5466		15.697	3349		15.695	422		15.701	-675		15.699	36894		15.691	-24		15.661	-311
15.717	1781		15.707	4847		15.717	4007		15.714	2258		15.712	2759		15.718	-1318		15.716	31808		15.707	-697		15.678	-977
15.734	1962		15.724	7026		15.734	4391		15.731	1751		15.729	2175		15.735	-142		15.733	47723		15.724	-1316		15.694	-815
15.751	5159		15.741	3691		15.75	3456		15.748	1219		15.745	2492		15.752	-2		15.75	41576		15.741	182		15.711	-581
15.768	1527		15.757	7055		15.767	4723		15.765	2063		15.762	844		15.768	331		15.766	50363		15.758	-100		15.728	-1024
15.784	3247		15.774	3457		15.784	2753		15.781	2355		15.779	1128		15.785	951		15.783	37300		15.775	-457		15.744	-731
15.801	3854		15.791	8865		15.801	2042		15.798	1178		15.796	6		15.802	-977		15.8	37781		15.791	-151		15.761	-52
15.818	3103		15.808	7843		15.817	3761		15.815	2922		15.812	792		15.819	-815		15.817	44796		15.808	-977		15.778	0
15.835	3347		15.824	4667		15.834	1495		15.832	1963		15.829	1759		15.835	-535		15.833	46264		15.825	-793		15.794	-133
15.852	3044		15.841	5129		15.851	863		15.848	372		15.846	-244		15.852	-392		15.85	41955		15.842	-525		15.811	0
15.868	3674		15.858	2405		15.868	301		15.865	533		15.863	1624		15.869	-62		15.867	33088		15.858	-924		15.827	-116
15.885	2482		15.875	2946		15.884	1883		15.882	691		15.879	1118		15.886	6		15.884	33570		15.875	-675		15.844	-881
15.902	4907		15.891	4665		15.901	1686		15.899	480		15.896	1316		15.902	141		15.901	42127		15.892	-40		15.861	0
15.919	2369		15.908	6817		15.918	1635		15.915	1035		15.913	-23		15.919	-133		15.917	41117		15.909	0		15.877	-94
15.935	3014		15.925	3222		15.935	1652		15.932	342		15.93	1330		15.936	68		15.934	40212		15.925	-121		15.894	0
15.952	3564		15.942	5411		15.951	772		15.949	-1		15.946	1003		15.953	696		15.951	39210		15.942	0		15.911	-470
15.969	2416		15.958	6248		15.968	-174		15.966	-202		15.963	-178		15.969	-261		15.968	40628		15.959	17		15.927	-567
15.986	2400		15.975	4909		15.985	183		15.982	1312		15.98	1016		15.986	12		15.984	36879		15.976	-691		15.944	-1220
16.002	3592		15.992	5646											16.003	-94		16.001	35499		15.992	877		15.961	-131
			16.009	4020																	16.009	-94		15.977	-654
																								15.994	-217
																								16.01	-179

## Sheet: Fig. 5a
D-Amino acids Single factor
D-amino acid	Germination (%)
	Replicate 1	Replicate 2	Replicate 3	Replicate 4
D-Valine	20.7236	26.5643	23.0357	22.4847
D-Threonine	5.08655	2.64158	4.41858	3.85032
D-Cysteine	2.51945	0	0.778049	1.52251
D-Proline	2.33431	0	0	0
D-Isoleucine	0	2.28716	0	0
D-Phenylalanine	0	0	0.272275	0
D-Leucine	0	0.167917	0	0
D-Glutamic acid	0	0	0	0
D-Glutamine	0	0	0	0
D-Trytophan	0	0	0	0
D-Serine	0	0	0	0
D-Arginine	0	0	0	0
D-Lysine	0	0	0	0
D-Alanine	0	0	0	0
D-Asparagine	0	0	0	0
D-Histidine	0	0	0	0
D-Aspartic acid	0	0	0	0
D-Methione	0	0	0	0
D-Tyrosine	0	0	0	0

## Sheet: Fig. 5c
Dose response curve for D-valine and main germinants
Concentration (mM)	Germination (%)
	D-valine				L-valine				L-cysteine				L-alanine
	Replicate 1	Replicate 2	Replicate 3	Replicate 4	Replicate 1	Replicate 2	Replicate 3	Replicate 4	Replicate 1	Replicate 2	Replicate 3	Replicate 4	Replicate 1	Replicate 2	Replicate 3	Replicate 4
91.5	89.2111	85.7189	100	90.5701	56.0624	63.2084	80.3264	55.7953	82.1736	85.4008	90.5093	86.6782	55.5251	61.0721	62.9807	79.6175
45.8	88.131	92.9999	97.0143	99.442	40.7004	50.6537	48.1434	50.0447	86.4599	86.1333	82.4083	79.4768	46.2677	47.2644	53.4813	65.0429
22.9	77.962	80.5684	95.855	92.9619	22.2822	28.181	25.9434	29.8004	64.3456	72.133	67.0221	63.5052	17.0679	34.5999	24.3507	39.8894
11.45	73.9617	80.0436	83.5587	84.4182	15.521	28.7437	11.3715	18.4757	34.9047	34.8927	38.9071	35.8252	10.0083	17.1103	17.2081	21.2709
5.72	47.1766	47.0565	72.978	69.2642	12.4027	7.35208	14.6735	14.6498	16.8717	20.7256	17.935	15.0017	2.39329	2.55895	6.66218	38.8103
2.86	24.0578	24.4219	39.779	44.9401	4.24568	12.4372	16.99	5.8894	15.5936	19.3688	15.3265	9.17735	0	11.0014	6.46783	11.5692
1.43	23.8017	22.5505	23.373	29.0512	18.9607	18.254	14.1187	15.7834	0	1.01687	21.0004	23.0925	0	6.01997	0	5.18424
0.71	7.57912	5.75959	16.6945	10.4296	17.5052	12.3422	11.2195	10.0818	3.5379	8.17135	11.8153	16.3909	3.93106	0	0	4.45931
0.35	3.87382	16.5867	13.1165	11.6157	13.4699	7.01304	8.72052	13.4256	6.10862	20.3239	9.52294	15.1403	0.218652	1.81625	0	4.31232
0.177	0	13.9686	6.00866	4.6256	20.7091	2.43577	10.5995	7.02497	9.54237	7.80839	1.94052	9.22584	3.91714	3.25433	0	4.6982
0.089	0	3.39388	6.83136	10.7347	8.13767	0.524362	9.86632	15.6672	9.94946	3.90169	0	11.5427	2.89875	7.39425	3.8018	2.36612

## Sheet: Fig. 5d
D-valine interaction with other L and D amino acids
Condition	Germination (%)
	D-valine
	Replicate 1	Replicate 2	Replicate 3	Replicate 4
DIW	29.7058	32.0743	38.3791	39.5588
D-Cys	3.57103	3.13577	2.75291	2.104
D-Ala	0	0	0	0
L-Cys	36.0748	33.7522	25.3628	17.7298
L-Ala	21.7307	20.0619	36.7165	31.733
L-Val	29.0312	29.2352	33.5529	31.0196

## Sheet: Fig. 5e
LC-MS spectra for Valine detection
L-valine standard			D-valine standard			Dormant spores			Germinated spores			Vegetative bacteria			L-cys supernatant			L-ala supernatant			L-val supernatant			D-val supernatant
Retention time (min)	Intensity		Retention time (min)	Intensity		Retention time (min)	Intensity		Retention time (min)	Intensity		Retention time (min)	Intensity		Retention time (min)	Intensity		Retention time (min)	Intensity		Retention time (min)	Intensity		Retention time (min)	Intensity
19.001	-121		19.006	-140		19.002	3678		19.016	5149		19.013	5777		19.003	-205		19.001	-902		19.009	-997		19.004	2795
19.018	-1884		19.023	-1191		19.018	2295		19.033	1671		19.03	3369		19.02	-2099		19.018	-2483		19.026	-2269		19.021	-568
19.035	-14		19.04	-1080		19.035	2065		19.049	3007		19.047	3465		19.036	-1278		19.035	-1311		19.043	-692		19.038	3539
19.052	-1373		19.056	-1503		19.052	1506		19.066	3339		19.064	2367		19.053	-513		19.051	-349		19.059	348		19.054	1620
19.068	448		19.073	949		19.069	3983		19.083	4377		19.081	4370		19.07	-3439		19.068	-3517		19.076	-3670		19.071	709
19.085	-729		19.09	-372		19.085	1649		19.1	4457		19.097	4001		19.087	-2130		19.085	-1722		19.093	-1920		19.088	3429
19.102	-622		19.107	279		19.102	5403		19.116	4060		19.114	4070		19.103	317		19.102	-1270		19.11	-1090		19.104	565
19.119	1036		19.123	80		19.119	5461		19.133	3149		19.131	4742		19.12	-1116		19.118	-1036		19.126	-705		19.121	2126
19.135	-45		19.14	311		19.136	6606		19.15	3970		19.148	6277		19.137	1090		19.135	-981		19.143	-1124		19.137	5011
19.152	800		19.157	130		19.152	3211		19.167	3240		19.164	3855		19.154	-965		19.152	1279		19.16	-192		19.154	2802
19.169	-1001		19.174	-792		19.169	4572		19.184	3356		19.181	4514		19.17	-628		19.169	48		19.177	-494		19.171	3602
19.186	-2764		19.19	-2822		19.186	-384		19.2	2456		19.198	2322		19.187	-1519		19.185	-1992		19.193	-1900		19.187	4279
19.203	563		19.207	408		19.203	4614		19.217	5045		19.215	6258		19.204	400		19.202	-73		19.21	-230		19.204	1781
19.219	-355		19.224	-323		19.219	5348		19.234	6761		19.231	6071		19.221	-293		19.219	-339		19.227	50		19.221	3217
19.236	-202		19.241	593		19.236	3451		19.251	4182		19.248	5888		19.237	-588		19.236	-439		19.244	-450		19.237	5636
19.253	608		19.257	764		19.253	6821		19.267	6186		19.265	5309		19.254	-95		19.252	2		19.26	-27		19.254	2142
19.27	791		19.274	665		19.27	4864		19.284	2998		19.282	6729		19.271	-483		19.269	80		19.277	-440		19.27	340
19.286	-432		19.291	-248		19.287	2934		19.301	5229		19.298	4195		19.288	-41		19.286	-248		19.294	-16		19.287	1247
19.303	-756		19.308	541		19.303	3437		19.318	2528		19.315	6330		19.305	-258		19.303	-152		19.311	-453		19.304	379
19.32	1377		19.324	-216		19.32	4476		19.334	3131		19.332	4861		19.321	209		19.319	510		19.328	-416		19.32	2786
19.337	-246		19.341	113		19.337	4751		19.351	5524		19.349	8254		19.338	230		19.336	1		19.344	-193		19.337	2545
19.353	-191		19.358	-126		19.354	2973		19.368	4113		19.365	5771		19.355	765		19.353	-36		19.361	192		19.354	1117
19.37	-651		19.375	-578		19.37	2800		19.385	3786		19.382	4092		19.372	-635		19.37	-594		19.378	-251		19.37	820
19.387	1005		19.391	1369		19.387	6533		19.401	5040		19.399	6670		19.388	-172		19.386	137		19.395	1126		19.387	2470
19.404	-922		19.408	-1394		19.404	2395		19.418	3776		19.416	4435		19.405	336		19.403	-79		19.411	-84		19.404	1884
19.42	352		19.425	577		19.421	4603		19.435	4510		19.432	7163		19.422	-695		19.42	-315		19.428	-675		19.42	-2763
19.437	608		19.442	-109		19.437	5268		19.452	4131		19.449	5375		19.439	-206		19.437	-97		19.445	-2		19.437	854
19.454	-350		19.458	265		19.454	4056		19.468	6328		19.466	5521		19.455	193		19.454	890		19.462	1224		19.453	-1618
19.471	-93		19.475	-713		19.471	3374		19.485	4102		19.483	4356		19.472	-325		19.47	1000		19.478	349		19.47	-877
19.487	1408		19.492	1089		19.488	8341		19.502	5483		19.5	5890		19.489	544		19.487	2108		19.495	827		19.487	831
19.504	-71		19.509	-344		19.504	4465		19.519	4958		19.516	6473		19.506	49		19.504	-1		19.512	-321		19.503	-2311
19.521	1072		19.526	-243		19.521	10984		19.535	5725		19.533	5033		19.522	1210		19.521	-127		19.529	-129		19.52	3368
19.538	599		19.542	7		19.538	5944		19.552	3989		19.55	5269		19.539	-870		19.537	-649		19.545	484		19.537	3378
19.554	1282		19.559	108		19.555	6171		19.569	8351		19.567	4639		19.556	701		19.554	547		19.562	680		19.553	539
19.571	231		19.576	-1647		19.571	2862		19.586	6154		19.583	4754		19.573	-3183		19.571	-3596		19.579	-3797		19.57	309
19.588	-910		19.593	-691		19.588	733		19.602	5065		19.6	6369		19.589	-1841		19.588	-1829		19.596	-4		19.587	-1139
19.605	-1070		19.609	-382		19.605	6106		19.619	4782		19.617	5588		19.606	-4588		19.604	-4493		19.612	-4229		19.603	-819
19.622	669		19.626	351		19.622	3870		19.636	5805		19.634	3781		19.623	-2008		19.621	-3018		19.629	-2903		19.62	3150
19.638	745		19.643	77		19.638	5793		19.653	4599		19.65	6855		19.64	-1584		19.638	-772		19.646	-1644		19.636	96
19.655	-2155		19.66	-1986		19.655	1364		19.67	2493		19.667	5288		19.656	-4157		19.655	-3419		19.663	-4116		19.653	2730
19.672	-211		19.676	-332		19.672	3325		19.686	4959		19.684	6040		19.673	-2070		19.671	-2493		19.679	-1533		19.67	-1674
19.689	1853		19.693	444		19.689	5331		19.703	4426		19.701	5480		19.69	-167		19.688	-239		19.696	624		19.686	-1170
19.705	-2083		19.71	408		19.706	4436		19.72	5649		19.717	5937		19.707	-1122		19.705	-1548		19.713	-1610		19.703	487
19.722	-75		19.727	-460		19.722	3810		19.737	3835		19.734	7957		19.724	-1677		19.722	-2514		19.73	-2384		19.72	2334
19.739	-713		19.743	-954		19.739	2984		19.753	4337		19.751	8571		19.74	-1877		19.738	-3371		19.747	-3319		19.736	209
19.756	178		19.76	1595		19.756	4896		19.77	3907		19.768	7826		19.757	-1781		19.755	-1749		19.763	-1391		19.753	504
19.772	-230		19.777	-124		19.773	5328		19.787	8769		19.784	7897		19.774	-432		19.772	-140		19.78	-898		19.769	1480
19.789	274		19.794	327		19.789	7892		19.804	5722		19.801	5444		19.791	-41		19.789	-1900		19.797	-2260		19.786	1287
19.806	-2481		19.81	-696		19.806	6233		19.82	2979		19.818	3984		19.807	890		19.805	140		19.814	-250		19.803	2356
19.823	-659		19.827	966		19.823	3005		19.837	7974		19.835	8419		19.824	-899		19.822	-3034		19.83	-2587		19.819	4427
19.839	888		19.844	1217		19.84	6169		19.854	4515		19.851	6365		19.841	-655		19.839	-3782		19.847	-3606		19.836	-1061
19.856	-173		19.861	-190		19.856	4962		19.871	4485		19.868	5396		19.858	-394		19.856	-349		19.864	-850		19.853	-1552
19.873	1069		19.877	-232		19.873	5392		19.887	4719		19.885	5122		19.874	1447		19.872	-474		19.881	70		19.869	-529
19.89	452		19.894	2		19.89	2730		19.904	6881		19.902	7766		19.891	-861		19.889	-363		19.897	-1096		19.886	-106
19.906	76		19.911	554		19.907	3694		19.921	4296		19.918	6338		19.908	-65		19.906	535		19.914	25		19.903	-235
19.923	827		19.928	15		19.923	6267		19.938	5495		19.935	5749		19.925	-127		19.923	-670		19.931	278		19.919	-819
19.94	955		19.945	1803		19.94	5948		19.954	2806		19.952	11088		19.941	477		19.94	-444		19.948	-836		19.936	1781
19.957	235		19.961	-833		19.957	5486		19.971	4463		19.969	9789		19.958	1450		19.956	112		19.964	834		19.952	-453
19.974	265		19.978	-1818		19.974	2228		19.988	4470		19.986	13082		19.975	531		19.973	379		19.981	339		19.969	1066
19.99	1277		19.995	39		19.99	5204		20.005	7830		20.002	14459		19.992	-625		19.99	-1443		19.998	-832		19.986	698
20.007	485		20.012	-279		20.007	5594		20.021	6324		20.019	25732		20.009	-2283		20.007	-2045		20.015	-1810		20.002	2909
20.024	237		20.028	685		20.024	7392		20.038	5156		20.036	24385		20.025	-518		20.023	-1203		20.031	1417		20.019	-730
20.041	1952		20.045	159		20.041	3826		20.055	12919		20.053	31454		20.042	1868		20.04	-911		20.048	-372		20.036	200
20.057	-217		20.062	-633		20.057	6654		20.072	9737		20.069	36689		20.059	-976		20.057	-2820		20.065	-2291		20.052	-7858
20.074	180		20.079	-137		20.074	8743		20.089	10231		20.086	31813		20.076	-2085		20.074	-2501		20.082	-2117		20.069	-39068
20.091	989		20.095	190		20.091	4702		20.105	6428		20.103	31513		20.092	-1066		20.09	-1564		20.098	-1710		20.085	-87180
20.108	-931		20.112	-130		20.108	6016		20.122	8959		20.12	24114		20.109	-536		20.107	-1832		20.115	-905		20.102	-234564
20.124	979		20.129	879		20.125	3898		20.139	3712		20.136	18844		20.126	-379		20.124	-1716		20.132	-1360		20.119	-381771
20.141	3099		20.146	960		20.141	8073		20.156	8911		20.153	20070		20.143	-176		20.141	1220		20.149	998		20.135	-543232
20.158	154		20.162	772		20.158	5266		20.172	8101		20.17	14875		20.159	2333		20.157	32		20.165	7213		20.152	-689770
20.175	3779		20.179	559		20.175	3315		20.189	8521		20.187	14828		20.176	-64		20.174	-1261		20.182	39519		20.169	-757298
20.191	36483		20.196	-1784		20.192	6181		20.206	13215		20.203	29059		20.193	-1218		20.191	-878		20.199	263110		20.185	-678495
20.208	238102		20.213	-2613		20.208	11295		20.223	28931		20.22	66943		20.21	-9660		20.208	-10005		20.216	985315		20.202	-564679
20.225	1012608		20.229	-13675		20.225	3042		20.239	71112		20.237	146071		20.226	-37869		20.224	-40029		20.233	2616286		20.219	-475175
20.242	2812029		20.246	-38596		20.242	7241		20.256	179846		20.254	351856		20.243	-83873		20.241	-87261		20.249	4642592		20.235	-328132
20.258	4882448		20.263	-93026		20.259	18969		20.273	307311		20.27	595887		20.26	-224693		20.258	-228251		20.266	7552264		20.252	-239296
20.275	8708527		20.28	-182340		20.275	52646		20.29	461401		20.287	1027609		20.277	-360170		20.275	-375642		20.283	12550380		20.268	-158384
20.292	14589590		20.296	-294843		20.292	24771		20.306	565599		20.304	1386806		20.293	-511019		20.291	-532369		20.3	16882370		20.285	-77446
20.309	20383450		20.313	-378780		20.309	64540		20.323	670543		20.321	1554821		20.31	-653364		20.308	-667099		20.316	19908060		20.302	-58123
20.325	24287020		20.33	-393892		20.326	114171		20.34	657827		20.337	1652223		20.327	-719761		20.325	-746267		20.333	20695660		20.318	-45074
20.342	25442510		20.347	-361800		20.342	178652		20.357	602697		20.354	1486269		20.344	-639462		20.342	-656408		20.35	19383980		20.335	-21405
20.359	23707040		20.363	-359810		20.359	133477		20.373	404560		20.371	1222981		20.36	-527270		20.359	-547231		20.367	16697000		20.352	-14560
20.376	20364970		20.38	-258640		20.376	194888		20.39	299337		20.388	903709		20.377	-446031		20.375	-458158		20.383	13099010		20.368	-4372
20.392	15884100		20.397	-182337		20.393	132295		20.407	243361		20.405	640848		20.394	-308478		20.392	-315416		20.4	9841456		20.385	-3015
20.409	11905510		20.414	-122267		20.409	116693		20.424	157697		20.421	436062		20.411	-226800		20.409	-231552		20.417	7057550		20.402	-2056
20.426	8216109		20.431	-81754		20.426	86259		20.44	102258		20.438	310070		20.428	-140714		20.426	-151333		20.434	5150808		20.418	7116
20.443	5729412		20.447	-42183		20.443	98531		20.457	76306		20.455	209497		20.444	-73615		20.442	-76520		20.45	4094847		20.435	-5795
20.46	4449502		20.464	-22976		20.46	70641		20.474	57595		20.472	173303		20.461	-54321		20.459	-57178		20.467	3182708		20.451	3887
20.476	3361870		20.481	-18854		20.476	36853		20.491	32413		20.488	116830		20.478	-45858		20.476	-47155		20.484	2584213		20.468	7200
20.493	2726660		20.498	-9740		20.493	26395		20.507	27106		20.505	67142		20.495	-24875		20.493	-27886		20.501	2006979		20.485	-2068
20.51	2143873		20.514	-5712		20.51	25704		20.524	19710		20.522	46711		20.511	-19062		20.509	-19368		20.517	1497906		20.501	-2058
20.527	1592786		20.531	773		20.527	20852		20.541	21405		20.539	34342		20.528	-13379		20.526	-13803		20.534	1134493		20.518	-9528
20.543	1163348		20.548	-1919		20.543	11528		20.558	9490		20.555	24704		20.545	-11666		20.543	-12390		20.551	886029		20.535	-19373
20.56	888007		20.565	2109		20.56	11723		20.575	13561		20.572	27529		20.562	-11975		20.56	-12185		20.568	643444		20.551	-22139
20.577	677477		20.581	10075		20.577	11733		20.591	14408		20.589	22966		20.578	-4416		20.576	-4731		20.585	522908		20.568	-18376
20.594	540935		20.598	69154		20.594	7599		20.608	10929		20.606	26982		20.595	-9879		20.593	-9862		20.601	420417		20.584	-31254
20.61	433315		20.615	383332		20.611	12604		20.625	11088		20.622	23221		20.612	-6432		20.61	-8825		20.618	315449		20.601	-13808
20.627	377529		20.632	1572037		20.627	7080		20.642	8002		20.639	22649		20.629	-4597		20.627	-4204		20.635	299392		20.618	36581
20.644	314231		20.648	3769517		20.644	7418		20.658	18501		20.656	21697		20.645	-4852		20.643	-3984		20.652	260634		20.634	250865
20.661	261558		20.665	6873808		20.661	1017		20.675	17235		20.673	35227		20.662	-5592		20.66	-2547		20.668	234628		20.651	1008867
20.677	256426		20.682	13032570		20.678	-2044		20.692	28665		20.689	47616		20.679	-1370		20.677	-6455		20.685	204906		20.668	2931114
20.694	218520		20.699	19915800		20.694	-1313		20.709	29880		20.706	73399		20.696	4640		20.694	-9788		20.702	182452		20.684	5052227
20.711	189820		20.715	25629290		20.711	-14359		20.725	12469		20.723	55763		20.712	10939		20.71	2903		20.719	180991		20.701	8669103
20.728	174307		20.732	28423400		20.728	-5676		20.742	22477		20.74	48467		20.729	15738		20.727	2916		20.735	171468		20.718	13501450
20.744	174579		20.749	27744880		20.745	-5268		20.759	11060		20.756	44065		20.746	1685		20.744	-8455		20.752	128098		20.734	17450430
20.761	175999		20.766	25001380		20.761	-2983		20.776	12148		20.773	35102		20.763	7732		20.761	6640		20.769	136325		20.751	19702990
20.778	165896		20.782	20111600		20.778	-1283		20.792	6724		20.79	35232		20.779	13237		20.777	6070		20.786	134472		20.767	20096310
20.795	149002		20.799	14842780		20.795	11772		20.809	6244		20.807	33211		20.796	5652		20.794	5005		20.802	127992		20.784	18342820
20.811	136162		20.816	10599930		20.812	7250		20.826	12499		20.824	36072		20.813	1044		20.811	-4559		20.819	98598		20.801	15761760
20.828	132553		20.833	7209997		20.828	4181		20.843	9280		20.84	22841		20.83	7243		20.828	4950		20.836	128996		20.817	12835250
20.845	111057		20.85	5072023		20.845	5856		20.859	6491		20.857	16385		20.846	2124		20.845	-851		20.853	106683		20.834	10120120
20.862	97886		20.866	3962592		20.862	8482		20.876	8728		20.874	21883		20.863	-2629		20.861	-1640		20.869	102994		20.851	7628660
20.879	98368		20.883	3056429		20.879	7704		20.893	8013		20.891	17699		20.88	3665		20.878	346		20.886	91833		20.867	5792121
20.895	94609		20.9	2511665		20.895	10758		20.91	6073		20.907	24724		20.897	-620		20.895	-1603		20.903	101488		20.884	4613947
20.912	98594		20.917	1936033		20.912	6680		20.926	8172		20.924	24516		20.914	-833		20.912	-1413		20.92	89181		20.9	3622671
20.929	88035		20.933	1473102		20.929	8232		20.943	15362		20.941	29324		20.93	-1881		20.928	-3596		20.936	76631		20.917	2933507
20.946	84129		20.95	1147573		20.946	11512		20.96	6186		20.958	28637		20.947	1581		20.945	937		20.953	86321		20.934	2364634
20.962	80223		20.967	871031		20.962	8768		20.977	8550		20.974	25459		20.964	2565		20.962	1881		20.97	78722		20.95	1597736
20.979	82557		20.984	640709		20.979	7080		20.994	11252		20.991	24141		20.981	183		20.979	-264		20.987	78836		20.967	1222424
20.996	71567		21	540581		20.996	11139		21.01	15213		21.008	21585		20.997	480		20.995	944		21.003	77575		20.984	890053
21.013	83542		21.017	461179		21.013	6222		21.027	12558		21.025	14401		21.014	-2237		21.012	-2699		21.02	75018		21	643603
21.029	82416		21.034	421739		21.03	8791		21.044	12622		21.041	15623		21.031	-2654		21.029	-2758		21.037	61143		21.017	518419
21.046	74323		21.051	316107		21.046	9243		21.061	7391		21.058	15115		21.048	-701		21.046	484		21.054	64532		21.034	449107
21.063	65286		21.067	271155		21.063	7281		21.077	8191		21.075	16378		21.064	-1820		21.062	-528		21.071	56103		21.05	340991
21.08	66152		21.084	247519		21.08	7005		21.094	7877		21.092	15106		21.081	-1597		21.079	-385		21.087	48618		21.067	305213
21.096	61831		21.101	210520		21.097	7369		21.111	8779		21.108	20902		21.098	-375		21.096	-445		21.104	49660		21.083	259810
21.113	70816		21.118	209852		21.113	6314		21.128	12220		21.125	23665		21.115	1043		21.113	732		21.121	47638		21.1	216471
21.13	64855		21.134	180256		21.13	6629		21.144	10803		21.142	19236		21.131	-32		21.129	-907		21.138	43180		21.117	178960
21.147	48017		21.151	164078		21.147	5908		21.161	7413		21.159	23304		21.148	-206		21.146	1009		21.154	48230		21.133	166532
21.163	46001		21.168	132940		21.164	6781		21.178	10722		21.175	24496		21.165	-2835		21.163	-3246		21.171	39547		21.15	146217
21.18	48558		21.185	146316		21.18	6628		21.195	6920		21.192	20833		21.182	-615		21.18	-651		21.188	49235		21.167	133338
21.197	56748		21.201	128003		21.197	11284		21.211	9184		21.209	20309		21.198	-517		21.196	404		21.205	41883		21.183	123931
21.214	48248		21.218	140477		21.214	8788		21.228	7261		21.226	15978		21.215	-2900		21.213	-1739		21.221	43711		21.2	107919
21.23	49111		21.235	98754		21.231	7726		21.245	6734		21.242	16215		21.232	-24		21.23	38		21.238	40922		21.217	93794
21.247	32958		21.252	109032		21.247	7463		21.262	10590		21.259	15111		21.249	-1259		21.247	-1428		21.255	36467		21.233	87578
21.264	42008		21.269	94129		21.264	6181		21.278	8978		21.276	12508		21.265	-1334		21.264	-1447		21.272	35129		21.25	84496
21.281	45720		21.285	90891		21.281	8196		21.295	10117		21.293	10359		21.282	-3029		21.28	-2621		21.288	21575		21.266	77300
21.298	37776		21.302	95774		21.298	8458		21.312	6669		21.31	14056		21.299	-1167		21.297	-1253		21.305	32452		21.283	74478
21.314	37911		21.319	78187		21.314	9814		21.329	9918		21.326	9416		21.316	-510		21.314	1122		21.322	33487		21.3	65855
21.331	34810		21.336	72095		21.331	7227		21.345	8923		21.343	8365		21.333	89		21.331	280		21.339	34661		21.316	54214
21.348	34609		21.352	78711		21.348	8068		21.362	10162		21.36	10198		21.349	-477		21.347	-108		21.355	32137		21.333	47522
21.365	29223		21.369	55039		21.365	5990		21.379	9767		21.377	9054		21.366	463		21.364	-777		21.372	29131		21.35	54986
21.381	29991		21.386	62084		21.381	7798		21.396	8145		21.393	7760		21.383	-374		21.381	-932		21.389	37636		21.366	44399
21.398	22339		21.403	44717		21.398	6132		21.413	6392		21.41	10610		21.4	-1828		21.398	-2739		21.406	24888		21.383	36962
21.415	29601		21.419	54383		21.415	4858		21.429	10600		21.427	7095		21.416	-11		21.414	830		21.422	26183		21.399	34970
21.432	22037		21.436	45729		21.432	6688		21.446	8862		21.444	11237		21.433	-963		21.431	53		21.439	25623		21.416	39117
21.448	33948		21.453	47189		21.448	2410		21.463	7063		21.46	13132		21.45	-405		21.448	-219		21.456	18898		21.433	29561
21.465	16417		21.47	40643		21.465	7148		21.48	10222		21.477	9194		21.467	-2228		21.465	-3001		21.473	22906		21.449	44585
21.482	18747		21.486	44696		21.482	5266		21.496	4987		21.494	7920		21.483	-391		21.481	-1333		21.49	18139		21.466	36889
21.499	22800		21.503	44264		21.499	7400		21.513	9085		21.511	13144		21.5	-918		21.498	-244		21.506	24830		21.483	35108
21.515	18642		21.52	32290		21.516	6148		21.53	7710		21.527	12801		21.517	-3388		21.515	-9264		21.523	14354		21.499	31398
21.532	16109		21.537	29669		21.532	5881		21.547	12745		21.544	14112		21.534	-5325		21.532	-4383		21.54	9071		21.516	26440
21.549	20842		21.553	33701		21.549	7012		21.563	13969		21.561	19180		21.55	-4242		21.548	-5783		21.557	20090		21.533	21415
21.566	19237		21.57	36322		21.566	17467		21.58	21928		21.578	27506		21.567	-7141		21.565	-4766		21.573	13454		21.549	28806
21.582	18370		21.587	28696		21.583	19063		21.597	26207		21.594	30482		21.584	-5093		21.582	-4821		21.59	11950		21.566	21676
21.599	12493		21.604	28659		21.599	18695		21.614	26214		21.611	35298		21.601	-5439		21.599	-5632		21.607	15967		21.582	19378
21.616	19811		21.62	33951		21.616	23494		21.63	35172		21.628	25106		21.617	-1833		21.615	-2505		21.624	17128		21.599	22778
21.633	10514		21.637	33543		21.633	29872		21.647	31457		21.645	25980		21.634	-2611		21.632	-4058		21.64	8219		21.616	19634
21.649	17829		21.654	32920		21.65	24366		21.664	25466		21.661	32124		21.651	-5897		21.649	-4488		21.657	8895		21.632	25814
21.666	13237		21.671	27060		21.666	27034		21.681	27332		21.678	33779		21.668	-6047		21.666	-5339		21.674	3089		21.649	23274
21.683	5578		21.687	26910		21.683	25703		21.697	29180		21.695	21059		21.684	-4686		21.683	-6799		21.691	2590		21.666	18535
21.7	7461		21.704	17410		21.7	24441		21.714	20367		21.712	27759		21.701	-6741		21.699	-7488		21.707	1939		21.682	16540
21.716	7789		21.721	29226		21.717	21653		21.731	14748		21.729	29035		21.718	-6069		21.716	-6678		21.724	6458		21.699	20286
21.733	13341		21.738	21879		21.733	18782		21.748	19642		21.745	24134		21.735	-6295		21.733	-7220		21.741	4431		21.715	15153
21.75	16010		21.755	20845		21.75	18884		21.764	16029		21.762	22606		21.752	-5397		21.75	-5778		21.758	11446		21.732	19145
21.767	12117		21.771	16547		21.767	9746		21.781	17882		21.779	19664		21.768	-5379		21.766	-5181		21.774	6760		21.749	22402
21.784	11434		21.788	16709		21.784	13199		21.798	14461		21.796	14241		21.785	-1840		21.783	-2585		21.791	10694		21.765	11583
21.8	11277		21.805	17701		21.8	13693		21.815	17202		21.812	13004		21.802	-937		21.8	-741		21.808	10515		21.782	12971
21.817	10621		21.822	18679		21.817	16684		21.831	15000		21.829	13451		21.819	-1491		21.817	259		21.825	7124		21.799	14695
21.834	10047		21.838	19333		21.834	13128		21.848	16332		21.846	13036		21.835	-1891		21.833	-1691		21.841	12624		21.815	13323
21.851	5513		21.855	20478		21.851	11767		21.865	12008		21.863	11161		21.852	-1195		21.85	-1432		21.858	11893		21.832	18378
21.867	8640		21.872	17107		21.867	9295		21.882	11374		21.879	7036		21.869	-1118		21.867	-997		21.875	11397		21.849	15691
21.884	10470		21.889	16976		21.884	13980		21.899	11399		21.896	8685		21.886	-15		21.884	-252		21.892	8629		21.865	11185
21.901	14806		21.905	15214		21.901	8132		21.915	7741		21.913	6200		21.902	-1733		21.9	-1557		21.909	11439		21.882	13050
21.918	10248		21.922	20029		21.918	6619		21.932	4183		21.93	6917		21.919	-109		21.917	-875		21.925	8884		21.898	14014
21.934	11607		21.939	17161		21.935	7575		21.949	6061		21.946	9507		21.936	-1793		21.934	-1557		21.942	3976		21.915	9831
21.951	9478		21.956	13529		21.951	5930		21.966	5904		21.963	13769		21.953	-406		21.951	-325		21.959	7696		21.932	5111
21.968	13610		21.972	16701		21.968	2929		21.982	3336		21.98	5662		21.969	-641		21.967	-1493		21.976	10091		21.948	15336
21.985	8790		21.989	24122		21.985	4262		21.999	3683		21.997	4330		21.986	-1101		21.984	-1003		21.992	5628		21.965	8365
22.001	8471		22.006	16167		22.002	3700		22.016	3985		22.013	5413		22.003	-1149		22.001	-375		22.009	9456		21.982	12166
22.018	8794		22.023	19447		22.018	5744		22.033	4002		22.03	6847		22.02	-252		22.018	-246		22.026	6110		21.998	6978
22.035	15070		22.039	15425		22.035	2338		22.049	5348		22.047	4580		22.036	-794		22.034	-702		22.043	6562		22.015	2324
22.052	9560		22.056	13459		22.052	959		22.066	1833		22.064	7748		22.053	841		22.051	-216		22.059	7008		22.032	5553
22.068	10913		22.073	14362		22.069	2562		22.083	5276		22.08	4164		22.07	621		22.068	-100		22.076	14633		22.048	9870
22.085	9639		22.09	14421		22.085	5035		22.1	3136		22.097	5520		22.087	429		22.085	123		22.093	12437		22.065	7583
22.102	11738		22.106	14004		22.102	1236		22.116	1109		22.114	4201		22.103	-65		22.101	-152		22.11	10266		22.081	6263
22.119	8934		22.123	9917		22.119	1573		22.133	997		22.131	5275		22.12	-56		22.118	-736		22.126	8002		22.098	8641
22.135	7896		22.14	12832		22.136	2482		22.15	3735		22.147	5702		22.137	9		22.135	149		22.143	6903		22.115	9234
22.152	9976		22.157	15316		22.152	897		22.167	1284		22.164	433		22.154	531		22.152	-332		22.16	6918		22.131	7442
22.169	8441		22.174	9631		22.169	619		22.183	-1082		22.181	1781		22.17	-2845		22.169	-2606		22.177	9311		22.148	7180
22.186	7612		22.19	11881		22.186	4631		22.2	1741		22.198	2029		22.187	-1116		22.185	-2852		22.193	10390		22.165	9097
22.203	8500		22.207	14793		22.203	2509		22.217	3251		22.215	5515		22.204	-48		22.202	180		22.21	6997		22.181	5515
22.219	7018		22.224	14502		22.219	2492		22.234	761		22.231	4269		22.221	-528		22.219	353		22.227	12875		22.198	9691
22.236	8330		22.241	10074		22.236	4011		22.25	2781		22.248	2355		22.238	-167		22.236	3771		22.244	8709		22.214	7184
22.253	7233		22.257	11902		22.253	853		22.267	2942		22.265	5342		22.254	-2423		22.252	-2018		22.26	2389		22.231	3594
22.27	10351		22.274	13602		22.27	2330		22.284	2834		22.282	4339		22.271	-451		22.269	1210		22.277	5309		22.248	3432
22.286	9893		22.291	13991		22.286	2387		22.301	2003		22.298	3607		22.288	-1318		22.286	-1280		22.294	8999		22.264	8535
22.303	10013		22.308	12118		22.303	3666		22.318	1840		22.315	7720		22.305	71		22.303	-232		22.311	7851		22.281	9196
22.32	9750		22.324	18854		22.32	3848		22.334	3604		22.332	3662		22.321	-330		22.319	2213		22.327	10180		22.298	9378
22.337	7886		22.341	12516		22.337	1315		22.351	3877		22.349	2035		22.338	1667		22.336	225		22.344	3975		22.314	8478
22.353	14083		22.358	11435		22.354	4486		22.368	4836		22.365	4110		22.355	-597		22.353	-232		22.361	9054		22.331	10002
22.37	8491		22.375	11715		22.37	-143		22.385	361		22.382	2019		22.372	-1787		22.37	-1765		22.378	9536		22.348	5163
22.387	7140		22.391	13976		22.387	1423		22.401	133		22.399	646		22.388	-600		22.386	-131		22.395	9766		22.364	7204
22.404	8541		22.408	11195		22.404	2594		22.418	1766		22.416	2349		22.405	-2724		22.403	-2826		22.411	3635		22.381	11060
22.42	7637		22.425	15323		22.421	2550		22.435	1689		22.432	2865		22.422	-1442		22.42	-1819		22.428	4477		22.397	8376
22.437	9247		22.442	11055		22.437	1907		22.452	2863		22.449	2149		22.439	-52		22.437	-530		22.445	5322		22.414	9212
22.454	6319		22.458	19049		22.454	6161		22.468	2979		22.466	2708		22.455	226		22.453	1277		22.462	8243		22.431	5523
22.471	6238		22.475	10664		22.471	2241		22.485	3767		22.483	3398		22.472	-485		22.47	-645		22.478	7280		22.447	5714
22.487	8550		22.492	12666		22.488	2832		22.502	2157		22.499	4020		22.489	-598		22.487	-374		22.495	5524		22.464	4600
22.504	12660		22.509	9804		22.504	3143		22.519	2994		22.516	6728		22.506	448		22.504	-65		22.512	10384		22.481	6572
22.521	10810		22.525	8807		22.521	3344		22.535	3520		22.533	4369		22.522	-1946		22.52	-1910		22.529	8254		22.497	4579
22.538	6809		22.542	7070		22.538	5665		22.552	3991		22.55	2953		22.539	214		22.537	100		22.545	12138		22.514	3131
22.554	7212		22.559	13711		22.555	5170		22.569	4925		22.566	4069		22.556	548		22.554	1251		22.562	4289		22.53	4751
22.571	7515		22.576	10350		22.571	5118		22.586	5701		22.583	3390		22.573	-1031		22.571	217		22.579	8497		22.547	9314
22.588	5189		22.592	10277		22.588	6238		22.602	4805		22.6	3695		22.589	210		22.588	126		22.596	5853		22.564	6062
22.605	3874		22.609	12581		22.605	3968		22.619	5645		22.617	3335		22.606	673		22.604	586		22.612	5896		22.58	7141
22.621	8276		22.626	7218		22.622	2298		22.636	2481		22.634	2295		22.623	103		22.621	769		22.629	8950		22.597	9472
22.638	9131		22.643	15714		22.638	6493		22.653	7511		22.65	4939		22.64	-72		22.638	250		22.646	4362		22.614	5621
22.655	6841		22.66	9582		22.655	3548		22.669	2352		22.667	3578		22.657	-146		22.655	-440		22.663	11141		22.63	10598
22.672	8453		22.676	14041		22.672	5005		22.686	3222		22.684	4843		22.673	-2757		22.671	-2180		22.679	3386		22.647	4942
22.689	8550		22.693	14838		22.689	4349		22.703	4728		22.701	3237		22.69	-1423		22.688	-874		22.696	4460		22.664	6953
22.705	3775		22.71	9511		22.705	4188		22.72	3560		22.717	4448		22.707	892		22.705	26		22.713	6690		22.68	12179
22.722	7784		22.727	11565		22.722	1107		22.736	4470		22.734	7143		22.724	261		22.722	482		22.73	6193		22.697	4219
22.739	5795		22.743	13772		22.739	2568		22.753	2878		22.751	4084		22.74	307		22.738	-166		22.746	7822		22.713	10145
22.756	7600		22.76	13194		22.756	3108		22.77	1924		22.768	1834		22.757	869		22.755	-243		22.763	8855		22.73	6795
22.772	2333		22.777	12339		22.772	1998		22.787	1381		22.784	3823		22.774	-171		22.772	868		22.78	6338		22.747	4327
22.789	5921		22.794	11147		22.789	2329		22.804	1703		22.801	3843		22.791	-1008		22.789	-224		22.797	10485		22.763	10667
22.806	11645		22.81	10132		22.806	2339		22.82	7499		22.818	2514		22.807	1430		22.805	688		22.814	3347		22.78	6439
22.823	6091		22.827	8375		22.823	2710		22.837	2326		22.835	2011		22.824	258		22.822	1280		22.83	6421		22.797	3824
22.839	5123		22.844	10355		22.84	4024		22.854	3937		22.851	4952		22.841	-1180		22.839	-655		22.847	4962		22.813	3977
22.856	4014		22.861	8258		22.856	3639		22.871	3544		22.868	4500		22.858	14		22.856	470		22.864	8307		22.83	3713
22.873	7725		22.877	14518		22.873	3949		22.887	1823		22.885	2184		22.874	28		22.872	99		22.881	5909		22.847	5932
22.89	3503		22.894	11823		22.89	3017		22.904	3569		22.902	5524		22.891	364		22.889	880		22.897	8131		22.863	5368
22.906	3968		22.911	8042		22.907	4955		22.921	2887		22.918	2970		22.908	335		22.906	318		22.914	3539		22.88	5550
22.923	6297		22.928	9968		22.923	2572		22.938	3008		22.935	7439		22.925	-301		22.923	37		22.931	7581		22.896	8150
22.94	5649		22.944	7648		22.94	6783		22.954	5496		22.952	7335		22.941	402		22.939	1401		22.948	6850		22.913	6040
22.957	3237		22.961	9671		22.957	3744		22.971	5025		22.969	6400		22.958	235		22.956	-994		22.964	3247		22.93	5205
22.973	5037		22.978	6709		22.974	3644		22.988	3402		22.985	8400		22.975	1467		22.973	222		22.981	4035		22.946	5663
22.99	7097		22.995	13074		22.99	4455		23.005	4974		23.002	7361		22.992	490		22.99	-67		22.998	6031		22.963	4128
23.007	3364		23.011	13640		23.007	6155					23.019	6257		23.008	-532		23.006	391		23.015	7393		22.98	6187
																								22.996	3805
																								23.013	-14

## Sheet: Fig. 6a
Valine analogs Single factor screen
Valine analog	Germination (%)
	Replicate 1	Replicate 2	Replicate 3	Replicate 4
(R)-2-Hydroxybutyric acid	0	0	0	0
L-2-Hydroxyisovaleric acid	0.345102	0	0	0
Sodium (R)-3-hydroxyisobutyrate	2.07331	3.49386	0	0
Sodium (S)-3-hydroxyisobutyrate	0	4.70191	0	0
Butyric acid	0	0	0	0
Isovaleric acid	0	0	0	0
Sodium 3-Methyl-2-oxobutyrate	0	0	0	0
D-2-HydroxyIsovaleric acid	0	0	0.429204	1.60898
β-Alanine	10.0513	12.808	2.7974	6.63499
4-Aminobutyric acid	5.22943	9.59638	1.24142	5.13611
(S)-3-Aminobutyric acid	11.6419	11.2964	19.6172	18.0172
L-2-Aminobutyric acid	34.1626	33.4495	42.7338	37.6987
D-2-Aminobutyric acid	11.9347	23.0377	13.0111	18.0329
L-Norvaline	4.05547	10.2556	15.64	18.5411
D-Norvaline	34.3374	37.4035	45.5355	38.7714
L-Valine	22.1965	31.5584	23.5242	25.0182
D-Valine	30.9904	42.0176	33.4861	37.35

## Sheet: Fig. 6b
Valine analogs inhibition by other D-amino acids
Condition	Germination (%)
	L-2-Aminobutyric acid				D-2-Aminobutyric acid				L-Norvaline				D-Norvaline				(S)-3-Aminobutyric acid
	Replicate 1	Replicate 2	Replicate 3	Replicate 4	Replicate 1	Replicate 2	Replicate 3	Replicate 4	Replicate 1	Replicate 2	Replicate 3	Replicate 4	Replicate 1	Replicate 2	Replicate 3	Replicate 4	Replicate 1	Replicate 2	Replicate 3	Replicate 4
D-Ala	0	0	0.918366	0	0	0	0	1.71784	0	0	1.18054	9.47719	0	1.16182	1.95287	3.55975	0	0	4.03696	5.13662
D-Cys	5.28596	7.73351	15.5075	4.72232	10.4741	8.30357	6.34087	7.55859	7.10931	5.5162	10.8243	12.8128	10.0258	11.3176	14.5442	18.3529	10.5988	7.96517	16.9522	10.8106
Water	33.1298	42.5224	31.5708	39.2205	19.6747	25.1555	24.6998	28.6601	19.0029	17.9835	5.77271	17.0383	38.9808	39.5015	37.8151	38.2279	9.87703	21.0263	15.4568	24.4276

## Sheet: Fig. 6c
Dose response curve for Valine analogs
Concentration (mM)	Germination (%)
	L-2-Aminobutyric acid				D-Norvaline				L-Cysteine
	Replicate 1	Replicate 2	Replicate 3	Replicate 4	Replicate 1	Replicate 2	Replicate 3	Replicate 4	Replicate 1	Replicate 2	Replicate 3	Replicate 4
91.5	89.3041	78.7819	91.7043	87.0546	76.317	86.3222	95.159	81.0236	82.1736	85.4008	90.5093	86.6782
45.8	85.3428	83.8858	76.5126	73.2011	42.023	59.0379	81.8529	70.5282	86.4599	86.1333	82.4083	79.4768
22.9	56.5391	72.3105	52.1844	43.5495	53.1605	64.3646	66.3538	67.737	64.3456	72.133	67.0221	63.5052
11.45	37.5811	33.3499	36.2436	25.1729	28.62	34.1544	56.3902	59.2711	34.9047	34.8927	38.9071	35.8252
5.72	27.3436	17.1529	9.9786	4.9969	26.0445	33.6399	46.0786	44.9824	16.8717	20.7256	17.935	15.0017
2.86	20.3277	8.19798	0	12.157	22.8828	25.5996	33.4927	30.7982	15.5936	19.3688	15.3265	9.17735
1.43	17.6502	0	9.94942	1.26845	0	0	13.774	9.01099	0	1.01687	21.0004	23.0925
0.71	14.5927	0	19.2107	2.1314	2.1601	1.55818	3.17405	3.25466	3.5379	8.17135	11.8153	16.3909
0.35	17.9962	0	2.69199	3.57283	0	2.08128	8.56336	0	6.10862	20.3239	9.52294	15.1403
0.177	19.8477	0	6.97994	0	5.12153	4.1867	0	0	9.54237	7.80839	1.94052	9.22584
0.089	12.0881	0	13.7711	0	8.86261	10.0618	0	0	9.94946	3.90169	0	11.5427

[truncated: 4 more sheets: Supplementary Fig. S2c, Supplementary Fig. S2d, Supplementary Fig. S4, Supplementary Fig. S6]
